# Supplementary material for: Cognitive correlates of math abilities in autism spectrum disorder
Source: PLoS One. 2024 Sep 16;19(9):e0310525. doi: 10.1371/journal.pone.0310525 (PMC11404818; doi:10.1371/journal.pone.0310525)
Supplement: S1 Data — (XLSX) [file pone.0310525.s001.xlsx]

## Sheet: data
cod	group	age	RM	VC	MI_g	MFFT_e	MFFT_t	FL_pAI	FL_TI	Mr Peanut	Arithmetic Facts	Mental Calculation	Mathematical Inferences	Math Problem Solving	MFFT_E (Residual scores)	VWM (residual scores)	VSWM (residual scores)	Flanker_AI (residual scores)	Flanker_AC (residual scores)	MFFT_t (residual scores)
2	1	12.1014	10	10	7	12	28.289	0.9	1602.57	4	-2.21739	-1.75	-1.87	-1.45	5.84752	-0.421263	-3.51671	-0.0407356	0.0258741	5.41095
3	1	11.2356	12	11	7	17	19.95	0.933333	738.464	7	-1.96164	-1.75	-1.44	-1.45	10.317	-0.211255	-0.180818	-0.0019743	0.0295433	-3.45645
5	1	15.1973	10	8	8	12	25.051	0.966667	620.379	7	-1.042	-2.01015			7.74459	-0.172241	-1.71783	0.00652081	0.0127532	4.06249
9	1	13.8877	16	12	10	1	58.832				-1.95	-1.29	-1.42	-1.62	-4.05789	2.14543				37.0442
10	0	13.2137	14	12	9	0	37.019	0.933333	682.214	11	0.62	0.16	0.3	-0.27	-5.47088	1.30892	3.05174	-0.0143762	0.0211599	14.8198
12	1	19.1178	11	10	6	1	16.799	1	522.333	9	-3.5	-1.98			-0.853014	-3.12326	-1.23889	0.0152736	-0.00386277	-1.79664
13	1	10.1342	12	10	3	13	23.135	0.6	1597.28	4	-2.79828	-2.22167	-2.84279	-2.52542	5.64212	-3.94409	-2.75352	-0.328402	-0.265789	-0.943664
15	0	19.5315	10	10	8	5		1	689.133	7	-0.21	0.94			3.40049	-1.22361	-3.39939	0.0126798	-0.0056161
16	0	8.5863	12	8	7	5	30.6945	1	1503.13	7	1.12371	1.80829	0.798077	-0.912442	-3.30641	0.431395	0.847042	0.0813027	-0.0258951	5.67106
20	1	14.4411	10	6	7	15	32.001			6	-2.96	-2.16			10.2812	-0.988816	-2.42445			10.551
25	0	11.4384	11	14	8	3	15.4205	0.9	632.037	7	0.517143	0.64	0.5	-1.46381	-3.55876	0.739566	-0.259476	-0.0365787	0.0286841	-7.86221
28	0	11.7973	12	15	7	8	41.627	1	1179.57	6	0.802857	0.13	0.903226	0.558027	1.66117	-0.347495	-1.39872	0.061171	0.027163	18.5633
32	1	13.2274	15	2	7	3	32.546				-1.95	-1.3	-1.52	-1.62	-2.46249	-0.694406				10.3552
33	1	10.1699	8	10	7	15		0.9	1033.7	6	-1.48286	-1.94301	-1.51613	-1.86818	7.66395	0.047267	-0.767336	-0.0286257	-0.0326065
34	0	13.3726	15	15	10	1	28.3375	1	867.7	9	-0.92	-1.3	-1.52	-0.27	-4.37351	2.27037	0.990091	0.0512942	0.0204864	6.23533
36	0	10.3644	15	12	7	5	25.1955	0.933333	684.25	6	-0.223176	0.73399	-1.09607	-1.39548	-2.21686	8.16732e-05	-0.842804	0.00348805	-9.75706e-05	1.2573
39	1	18.4986	14	15	11	1	25.8795	1	513.967	13	-1.17	-0.59			-1.23243	2.02694	3.00134	0.0191556	-0.00123859	6.90595
40	0	17.411	8	6	8	3	22.3695	1	701.467	9	-0.93	0.81			0.101079	-0.709223	-0.576678	0.025975	0.00337115	2.7321
42	1	18.589	8	11	4	5	18.834	0.933333	1436.5	7	-3.23	-1.74			2.82297	-4.99499	-3.03374	-0.0480779	-0.00162176	-0.0843695
43	0	7.54795	14	14	6	12	17.7405	0.966667	1245.52	6	0.02	0.993976	0.616162	-1.44974	3.05731	-0.316728	0.249895	0.0544795	0.0451723	-7.91669
46	1	13.6247	16	12	9	3	30.4215	0.866667	742.1	12	-0.15	0.16	-1.15	-1.62	-2.21906	1.20923	3.8923	-0.0836195	0.0194182	8.47317
47	1	6.41096	15	14	6	7	28.2835	0.866667	1661.69	3	-0.257895	-1.19672	-1.59556		-2.6394	-0.0409268	-2.30899	-0.0383919	-0.0833423	1.93237
48	1	8.8137	13	6	6	16	11.824	0.766667	1813.17		-2.9955	-2.01807	-2.41414	-2.50794	7.83293	-0.623765		-0.153456	-0.0268588	-13.0606
50	0	12.9288	13	9	10	1	22.078	0.966667	907.207	10	-0.42711	0.215686	-0.162393	-0.313681	-4.64548	2.37803	2.16229	0.0207435	0.0223675	-0.295058
53	0	10.463	12	11	7	7	12.162	1	760.367	9	1.12371	0.253886	-0.163462	0.00921659	-0.156419	-0.0238433	2.11893	0.0695363	0.0328178	-11.716
58	0	15.4904	12	11	11	3	20.169	1	1216.73	9	-0.24	0.0203046			-1.07578	2.75665	0.168441	0.0380162	-0.0218226	-0.640586
59	1	7.44932	11	13	6	9	54.585	0.933333	1337.46	4	-0.784211	-1.74317	-2.04		-0.00312497	-0.292803	-1.71184	0.0217646	0.012257	28.8676
61	0	7.18082	15	12	6	0	56.5905	1	1071.93	7	1.32105	0.442623	1.07111		-9.16765	-0.227674	1.39233	0.0901146	0.0467283	30.7092
62	1	11.6877	10	12	5	10		0.9	996.815	5			-2.843	-2.525	3.59402	-2.32091	-2.3562	-0.0381419	0.0276274
66	0	10.7123	12	12	10	8	17.592	0.966667	1097.76	6	0.635193	1.2266	0.213974	0.299435	0.996354	2.91568	-0.977797	0.0346399	0.0317611	-6.13384
69	0	8.44384	14	13	6	3	36.478	0.966667	776.345	4	-0.743243	0.391566	0.111111		-5.39371	-0.534047	-2.09769	0.0488626	-0.0252913	11.3676
70	1	10.6164	15	8	6			1	735.133	9	-1.93991	-1.72906	-1.53275	-1.96045		-1.06106	2.05941	0.0685744	-0.00116582
71	1	11.1452	17	13	13	0	22.0585	1	826.278	9	1.08857	1.1658	1.70968	1.36676	-6.73839	5.81068	1.85426	0.0652592	0.0299265	-1.40314
72	1	10.1562	14	12	7	3	40.742				0.635193	0.73399	1.52402	-0.265537	-4.34445	0.0505899				16.6767
73	1	9.94247	17	12	8	0	41.9195	0.866667	640.346	9	-1.62543	0.253886	-2.56731	-0.451613	-7.4754	1.10243	2.32089	-0.0605333	-0.0649761	17.7238
75	0	11.8356	16	19	9	2	35.489	0.966667	1037.31	9	-0.911429	1.1658	0.0967742	1.36676	-4.31533	1.6432	1.5864	0.0275972	0.0270004	12.4487
76	1	10.7753	9	3	7	10	35.687	0.933333	987.714	4	-2.79828	-2.71429	-2.84279	-2.52542	3.03497	-0.0996056	-3.00224	0.000911472	-0.00183929	11.9996
77	1	12.7342	10	13	7	1	22.439	1	850.767	3	-2.47315	-2.23529	-1.44444	-1.44747	-4.76467	-0.574782	-4.76224	0.0552964	0.0231919	-0.0527814
78	0	11.789	11	15	5	4	32.7115	0.833333	902.04	7	-0.0542857	0.129534	-0.709677		-2.34387	-2.3455	-0.395531	-0.105444	-0.00613552	9.64282
79	0	8.33973	12	14	5	6	13.57	0.866667	1345.85	9	-0.29	-0.813253	-0.393939	-0.920635	-2.45751	-1.50879	2.94271	-0.0504847	0.0418166	-11.6039
80	0	11.4356	16	18	5			0.966667	928.966	9	-0.625714	-1.42487	-1.1129	-0.250708		-2.25977	1.74159	0.0301051	0.0286957
81	1	10.3781	9	12	6	20	19.2875	1	1387.17	3	-0.223176	0.73399	-1.44444	-1.44747	12.7915	-1.00324	-3.84812	0.0700688	0.0331777	-4.64234
82	0	11.874	12	11	6	6	16.36	0.866667	1695.62	8	-0.34	-0.906736	0.5	0.962394	-0.291824	-1.3661	0.571517	-0.0726433	-0.00649547	-6.65684
83	0	12.7726	10	13	8	4	19.24	1	1046.27	8	0.851662	1.68627	0.692308	1.57596	-1.74117	0.415914	0.222874	0.055056	0.0230293	-3.22837
84	1	10.5945	12	6	4	7	12.857	0.9	1037.56	7	-1.96907	-2.33679	-2.56731	-2.29493	-0.075835	-3.05574	0.0679091	-0.0312882	-0.0344063	-10.9407
85	0	10.8137	8	11	5	3	11.67	0.966667	654.552	10	-1.08155	-1.72906	-0.659389	-1.39548	-3.94153	-2.10891	2.98287	0.0340043	-0.00200185	-11.994
86	0	10.7562	15	14	9	12	15.445	0.966667	1167.28	7	-0.223176	0.241379	0.213974	-0.265537	5.02322	1.90505	0.00519579	0.034365	-0.00175801	-8.25408
88	1	12.2137	16	14	7	2	14.841	0.7	1297.76	4			-2.48444	-2.29493	-4.08365	-0.448511	-3.56029	-0.24144	-0.107935	-7.96849
89	1	8.59178	11	11	5	24	15.9215	0.833333	1016.52	4	-1.31053	-2.28962	-2.48444		15.6969	-1.56993	-2.15508	-0.0853983	-0.0259183	-9.09859
91	0	14.1479	14	12	9	6	11.0985	0.766667	1925.35	16	1.16	1.59			1.1016	1.08229	7.68928	-0.1869	0.0172004	-10.5304
92	0	18.9671	11	12	8	5	8.92	0.966667	681.103	12	0.23	0.81			3.05465	-1.08671	1.81957	-0.017115	-0.00322414	-9.76761
93	0	13.0658	14	14	8	5	11.567	1	427.5	3	0.52	-0.6			-0.561536	0.344804	-4.89086	0.053218	0.0217869	-10.7224
97	0	12.5041	14	12	7	0	9.225			9	1.36	0.61		0.44	-5.90569	-0.518957	1.32704			-13.4072
98	0	16.7041	8	9	9	3	13.525	1	935.167	10	-0.84	-0.06			-0.332057	0.462239	0.697559	0.0304067	0.0063669	-6.54382
99	0	18.3288	9	13	8	0	20.89	1	637.3	8	-0.23	-0.12			-2.33651	-0.931858	-1.93276	0.0202206	-0.000518678	1.81278
101	0	10.5425	15	13	7	7	8.1	1	1215.63	7	1.06	0.73	0.67		-0.107733	-0.0431161	0.0881049	0.0690382	0.032481	-15.7295
102	0	14.4329	9	13	7	5	21.75	1	628.8	11	1.26	0.95			0.276197	-0.986822	2.57873	0.0446466	-0.0506739	0.29496
103	0	12	14	14	7	9	19.67	0.966667	989.345	12	0.85	0.71	1.55	0.06	2.7854	-0.396674	4.52262	0.0265666	-0.0070296	-3.26992
104	0	18.3014	11	8	10	3	17.17	1	591.7	13	0.7	0.81			0.646697	1.07479	3.07787	0.0203924	-0.000402564	-1.92395
107	0	7.27123	10	11	6	13	11.7222	0.933333	570.536	6	0.27	0.99	0.63		3.88775	-0.249606	0.357252	0.0228811	0.0463451	-14.1039
108	0	16.9151	8	9	11	1	16.29	0.966667	730.724	12	0.19	0.91			-2.20279	2.41107	2.61571	-0.00424929	0.00547282	-3.65006
109	0	10.463	12	12	7	1	38.22			6	-0.22	-0.74	-1.53	-1.4	-6.15642	-0.0238433	-0.88107			14.342
110	0	10.463	12	14	7	7	10.3	0.9	1418.15	4	1.06	-0.25	1.52	0.86	-0.156419	-0.0238433	-2.88107	-0.0304637	-0.0338489	-13.578
111	0	16.7781	10	12	12	1	16.97	0.966667	479.862	15	0.42	1.79			-2.28673	3.4443	5.66886	-0.00339043	0.00605339	-3.05367
112	0	10.1096	12	9	9	7	12.65	0.966667	1333.76	7	0.64	0.73	0.21	-0.83	-0.372987	2.06189	0.256049	0.0384189	0.0343156	-11.4437
113	0	18.211	10	11	7	0	15.03	0.966667	694.759	5	-0.47	-0.59			-2.4087	-1.90328	-4.88706	-0.0123741	-1.93868e-05	-4.11913
115	0	10.1233	13	14	6	3	24.79	1	801.667	6	0.5	-1.23	1.55	0.86	-4.36459	-0.941435	-0.749266	0.0716663	0.000924236	0.704648
117	0	9.10137	12	7	11	18	7.47222			7	0.09	-0.78	0.32		10.0092	4.30645	0.64721			-17.2368
118	0	7.61096	8	10	5	12	13.47			4	-0.78	-1.04	0.18		3.09593	-1.33201	-1.77455			-12.1487
119	0	8.53973	13	9	6			1	1136.47	4	-1.35	0.99	-1.91	-0.3		-0.557307	-2.13489	0.0815947	-0.0256977
120	0	11.4795	16	11	6	2	37.84	1	997.067	9	-0.34	-0.39	0.5		-4.53357	-1.2704	1.72458	0.0631636	0.0285099	14.5824
121	0	8.53699	16	10	4	8	27.7	0.9	680.778	7	0.16	0.99			-0.336632	-2.55664	0.866175	-0.0183881	0.0409806	2.64647
122	0	8.67671	12	10	8	11	7.76	0.966667	655.31	7	0.6	0.99	0.11	-1.04	2.74899	1.40946	0.811965	0.0474025	0.0403884	-17.2083
124	0	18.6575	10	10	10	3	16.36	1	841.567	9	0.47	1.27			0.864944	0.988393	-1.06031	0.0181593	-0.00191205	-2.51657
126	0	19.0164	15	11	10	4	16.33	1	708.367	7	0.93	1.27			2.08487	0.901332	-3.19956	0.0159091	-0.0367665	-2.32751
127	0	16.3397	10	7	8	5	15.47	0.966667	1039.79		-0.12	-0.06			1.44466	-0.449371		-0.000642079	0.00791122	-4.82122
130	0	9.35616	18	16	9	0	19.98	0.866667	1626.23	9	1.06	0.24	1.52	1.15	-7.83466	2.24465	2.54836	-0.0568574	-0.0291579	-4.57356
131	0	10.3808	12	14	9	3	28.52	1	727.233	9	0.21	1.23	0.21	-0.27	-4.2068	1.9961	2.15083	0.0700518	0.0331662	4.59182

## Sheet: leg
cod	ID associated to each partecipant
group	0 = td; 1= asd
age	age in years
RM	matrix reasoning_scaled score
VC	vocabulary_scaled score
MI_g	VWM backward span
MFFT_e	MFFT errors
MFFT_t	MFFT RT at the first response
FL_pAI	Flanker accuracy on incongruent item
FL_TI	Flanker rt on incongruent item
MrC_cor	Mr Peanut
Arithmetic Facts	z score
Mental Calculation	z score
Mathematical Inferences	z score
Math Problem Solving	z score
MFFT_E (Residual scores)	MFFT errors_residual scores
VWM (residual scores)	verbal working memory residual scores
VSWM (residual scores)	visuospatial working memory residual scores
Flanker_AI (residual scores)	Flanker accuracy on incongruent item residual scores
Flanker_AC (residual scores)	Flanker rt on incongruent item residual scores
MFFT_t (residual scores)	MFFT RT at the first response residual scores
